# Supplementary material for: A customizable method to characterize Arabidopsis thaliana transpiration under drought conditions
Source: Plant Methods. 2019 Aug 2;15:89. doi: 10.1186/s13007-019-0474-0 (PMC6676626; doi:10.1186/s13007-019-0474-0)
Supplement: Supplementary file 3 — Additional file 3. Excel with the whole output of Leaf-GP comprising parameters as individual leaf area, number of leaves and perimeters. [file 13007_2019_474_MOESM3_ESM.xlsx]

## Sheet: Output 
Block	Position	Genotype	Number	Img_name	EXP_Date	Genotype_Treatment	Tray_No	Pot_ID	Pot_X	Pot_Y	Projected_LeafArea(mm^2)	Leaf_perimeter(mm)	Canopy_Length(mm)	Canopy_Width(mm)	Stockiness(%)	Leaf_CanopySize(mm^2)	Leaf_Compactness(%)	Large_Leaf_No	Leaf_TotalNo	Greenness(0-255)	Img_name	EXP_Date	Genotype_Treatment	Tray_No	Pot_ID	Pot_X	Pot_Y	Projected_LeafArea(mm^2)	Leaf_perimeter(mm)	Canopy_Length(mm)	Canopy_Width(mm)	Stockiness(%)	Leaf_CanopySize(mm^2)	Leaf_Compactness(%)	Large_Leaf_No	Leaf_TotalNo	Greenness(0-255)			Img_name	EXP_Date	Genotype_Treatment	Tray_No	Pot_ID	Pot_X	Pot_Y	Projected_LeafArea(mm^2)	Leaf_perimeter(mm)	Canopy_Length(mm)
D	1	aba	7	2018-09-10_Methods_Tray_4	43353	Methods	4	1	150	128	22366.7	1013.4	230.0	220.0	53.8	37611.1	59.5	0	7	122.6	2018-09-16_Methods_Tray_4	43359	Methods	4	1	163	128	48283	1737.0	387.1	303.2	41.0	88303.9	54.7	1	9	112.2	0.3	1.1587	2018-09-20_Methods_Tray_4	43363	Methods	4	1	149	128	107039	3180.6	537.9
H	1	aba	15	2018-09-10_Methods_Tray_8	43353	Methods	8	1	154	128	22066.7	970.9	263.3	183.3	40.5	35100.0	62.9	0	7	138.3	2018-09-16_Methods_Tray_8	43359	Methods	8	1	157	128	32655.6	1107.2	400.0	133.3	26.0	41988.9	77.8	0	5	195.8	0.3	0.479859	2018-09-20_Methods_Tray_8	43363	Methods	8	1	151	128	127574	3389.1	527.6
F	6	aba	27	2018-09-10_Methods_Tray_6	43353	Methods	6	6	460	384	38844.4	1415.7	333.3	243.3	44.5	60433.3	64.3	0	7	145.8	2018-09-16_Methods_Tray_6	43359	Methods	6	6	478	384	69666.7	2445.9	440.0	383.3	45.8	121177.8	57.5	3	12	128.0	0.3	0.793481	2018-09-20_Methods_Tray_6	43363	Methods	6	6	450	384	159273	3765.1	614.3
H	10	aba	16	2018-09-10_Methods_Tray_8	43353	Methods	8	10	464	640	50522.2	1434.2	340.0	270.0	55.6	70266.7	71.9	0	8	170.2	2018-09-16_Methods_Tray_8	43359	Methods	8	10	472	640	78277.8	2869.0	516.7	420.0	37.3	166833.3	46.9	6	14	87.5	0.3	0.549374	2018-09-20_Methods_Tray_8	43363	Methods	8	10	454	640	177788	5080.8	686.2
B	10	aba	4	2018-09-10_Methods_Tray_2	43353	Methods	2	10	437	640	52092.7	1554.7	344.8	296.6	55.8	78406.7	66.4	0	7	153.5	2018-09-16_Methods_Tray_2	43359	Methods	2	10	487	640	105047	3417.7	558.1	477.4	42.9	201945.9	52.0	7	11	104.4	0.3	1.01654	2018-09-20_Methods_Tray_2	43363	Methods	2	10	448	640	237765	4752.7	734.5
G	10	aba	14	2018-09-10_Methods_Tray_7	43353	Methods	7	10	455	640	49666.7	1583.5	363.3	273.3	47.9	74811.1	66.4	1	9	153.3	2018-09-16_Methods_Tray_7	43359	Methods	7	10	477	640	85644.4	2731.6	480.0	476.7	47.3	174311.1	49.1	5	10	97.9	0.3	0.724383	2018-09-20_Methods_Tray_7	43363	Methods	7	10	457	640	181356	5293.8	700.0
E	1	aba	9	2018-09-10_Methods_Tray_5	43353	Methods	5	1	146	128	49441.1	1607.8	372.4	279.3	45.4	77740.8	63.6	0	9	136.0	2018-09-16_Methods_Tray_5	43359	Methods	5	1	161	128	78755.6	2611.8	460.0	380.0	47.4	129266.7	60.9	3	9	134.3	0.3	0.592918	2018-09-20_Methods_Tray_5	43363	Methods	5	1	149	128	193472	4093.1	665.5
F	1	aba	11	2018-09-10_Methods_Tray_6	43353	Methods	6	1	153	128	67644.4	1996.1	406.7	373.3	52.1	114100.0	59.3	2	11	128.5	2018-09-16_Methods_Tray_6	43359	Methods	6	1	159	128	111667	3729.6	656.7	393.3	33.0	192900.0	57.9	3	11	129.0	0.3	0.65079	2018-09-20_Methods_Tray_6	43363	Methods	6	1	150	128	233202	4579.4	725.0
A	10	aba	2	2018-09-10_Methods_Tray_1	43353	Methods	1	10	438	640	33277.8	1347.6	323.3	230.0	40.5	54711.1	60.8	0	7	131.7	2018-09-16_Methods_Tray_1	43359	Methods	1	10	480	640	61279.9	2295.3	429.0	367.7	42.4	120967.7	50.7	3	11	101.3	0.3	0.841465	2018-09-20_Methods_Tray_1	43363	Methods	1	10	456	640	120535	3184.3	562.1
D	13	aba	24	2018-09-10_Methods_Tray_4	43353	Methods	4	13	150	900	20044.4	1010.7	240.0	216.7	44.3	37266.7	53.8	0	9	102.2	2018-09-16_Methods_Tray_4	43359	Methods	4	13	163	900	54589	2186.6	625.8	351.6	17.7	157585.8	34.6	5	15	42.3	0.3	1.7234	2018-09-20_Methods_Tray_4	43363	Methods	4	13	149	900	75220	2917.2	455.2
B	6	aba	19	2018-09-10_Methods_Tray_2	43353	Methods	2	6	437	384	50796.7	1399.3	344.8	300.0	54.4	77324.6	65.7	0	9	149.3	2018-09-16_Methods_Tray_2	43359	Methods	2	6	487	384	80738.8	2698.0	906.5	332.3	12.5	229771.1	35.1	7	12	57.1	0.3	0.58945	2018-09-20_Methods_Tray_2	43363	Methods	2	6	448	384	160725	4743.1	824.1
C	10	aba	6	2018-09-10_Methods_Tray_3	43353	Methods	3	10	440	640	44316.3	1573.0	306.9	286.2	59.9	66266.3	66.9	0	6	153.9	2018-09-16_Methods_Tray_3	43359	Methods	3	10	450	640	92449.5	2459.3	489.7	441.4	49.1	156956.0	58.9	4	11	127.7	0.3	1.08613	2018-09-20_Methods_Tray_3	43363	Methods	3	10	447	640	159512	4103.3	617.2
C	6	aba	21	2018-09-10_Methods_Tray_3	43353	Methods	3	6	440	384	32485.1	1097.1	258.6	210.3	61.8	41985.7	77.4	0	5	190.2	2018-09-16_Methods_Tray_3	43359	Methods	3	6	450	384	46373.4	1677.8	431.0	234.5	31.8	75933.4	61.1	1	8	141.9	0.3	0.427528	2018-09-20_Methods_Tray_3	43363	Methods	3	6	447	384	102866	2793.0	506.9
E	10	aba	10	2018-09-10_Methods_Tray_5	43353	Methods	5	10	438	640	48680.1	1622.3	358.6	293.1	48.2	80856.1	60.2	0	9	130.8	2018-09-16_Methods_Tray_5	43359	Methods	5	10	484	640	98144.4	2818.1	526.7	430.0	45.1	168955.6	58.1	4	12	124.7	0.3	1.01611	2018-09-20_Methods_Tray_5	43363	Methods	5	10	449	640	159132	4598.8	644.8
F	10	aba	12	2018-09-10_Methods_Tray_6	43353	Methods	6	10	460	640	62211.1	1709.7	376.7	316.7	55.8	91788.9	67.8	0	9	156.8	2018-09-16_Methods_Tray_6	43359	Methods	6	10	478	640	91044.4	3086.2	506.7	460.0	45.2	174777.8	52.1	4	12	106.2	0.3	0.463475	2018-09-20_Methods_Tray_6	43363	Methods	6	10	450	640	162589	4047.4	625.0
C	1	aba	5	2018-09-10_Methods_Tray_3	43353	Methods	3	1	146	128	59702.7	1974.3	382.8	306.9	51.9	91224.7	65.4	0	10	146.8	2018-09-16_Methods_Tray_3	43359	Methods	3	1	150	128	105779	3212.4	531.0	458.6	47.8	187574.3	56.4	7	10	121.0	0.3	0.771759	2018-09-20_Methods_Tray_3	43363	Methods	3	1	149	128	163080	3397.4	631.0
F	13	aba	28	2018-09-10_Methods_Tray_6	43353	Methods	6	13	153	900	53122.2	1949.0	380.0	303.3	46.8	88255.6	60.2	0	10	132.3	2018-09-16_Methods_Tray_6	43359	Methods	6	13	159	900	54133.3	2181.1	786.7	230.0	11.1	132833.3	40.8	5	13	64.5	0.3	0.0190335	2018-09-20_Methods_Tray_6	43363	Methods	6	13	150	900	107895	3098.3	564.3
A	13	aba	18	2018-09-10_Methods_Tray_1	43353	Methods	1	13	146	900	24266.7	1029.9	250.0	186.7	49.4	35355.6	68.6	0	6	154.9	2018-09-16_Methods_Tray_1	43359	Methods	1	13	160	900	31966.7	988.8	319.4	174.2	39.9	42351.7	75.5	0	8	176.7	0.3	0.317307	2018-09-20_Methods_Tray_1	43363	Methods	1	13	152	900	95184.3	3005.6	489.7
B	13	aba	20	2018-09-10_Methods_Tray_2	43353	Methods	2	13	145	900	75636.1	2132.4	406.9	362.1	58.2	107740.8	70.2	1	8	163.9	2018-09-16_Methods_Tray_2	43359	Methods	2	13	162	900	98033.3	3597.8	783.9	503.2	20.3	295348.6	33.2	7	18	39.5	0.3	0.296118	2018-09-20_Methods_Tray_2	43363	Methods	2	13	149	900	181807	4602.1	689.7
C	13	aba	22	2018-09-10_Methods_Tray_3	43353	Methods	3	13	146	900	30986.9	1403.0	265.5	227.6	56.0	46599.3	66.5	0	7	149.7	2018-09-16_Methods_Tray_3	43359	Methods	3	13	150	900	41070.2	1617.2	386.2	255.2	35.1	70594.5	58.2	0	14	121.5	0.3	0.325405	2018-09-20_Methods_Tray_3	43363	Methods	3	13	149	900	80332.9	2710.1	458.6
G	6	aba	29	2018-09-10_Methods_Tray_7	43353	Methods	7	6	455	384	27011.1	966.7	220.0	206.7	71.1	34766.7	77.7	0	5	183.0	2018-09-16_Methods_Tray_7	43359	Methods	7	6	477	384	64833.3	2386.3	783.3	356.7	13.5	215588.9	30.1	7	16	34.3	0.3	1.40025	2018-09-20_Methods_Tray_7	43363	Methods	7	6	457	384	81093.9	2471.0	431.0
G	13	aba	30	2018-09-10_Methods_Tray_7	43353	Methods	7	13	151	900	26344.4	1165.5	276.7	216.7	43.8	44666.7	59.0	0	7	123.1	2018-09-16_Methods_Tray_7	43359	Methods	7	13	159	900	41233.3	1507.6	360.0	280.0	40.5	73377.8	56.2	0	10	120.0	0.3	0.565164	2018-09-20_Methods_Tray_7	43363	Methods	7	13	152	900	75909.6	2345.9	517.2
A	1	aba	1	2018-09-10_Methods_Tray_1	43353	Methods	1	1	146	128	55544.4	2053.0	346.7	340.0	58.8	89800.0	61.9	0	10	136.1	2018-09-16_Methods_Tray_1	43359	Methods	1	1	160	128	72247.7	2204.9	483.9	312.9	39.3	116482.8	62.0	3	7	139.6	0.3	0.30072	2018-09-20_Methods_Tray_1	43363	Methods	1	1	152	128	145910	3435.8	579.3
D	6	aba	23	2018-09-10_Methods_Tray_4	43353	Methods	4	6	450	384	44244.4	1327.1	300.0	273.3	62.6	62111.1	71.2	0	10	165.3	2018-09-16_Methods_Tray_4	43359	Methods	4	6	489	384	87221.6	2720.1	758.1	351.6	19.3	204578.6	42.6	5	10	72.5	0.3	0.971359	2018-09-20_Methods_Tray_4	43363	Methods	4	6	447	384	130250	3454.8	558.6
B	1	aba	3	2018-09-10_Methods_Tray_2	43353	Methods	2	1	145	128	59750.3	1958.7	427.6	303.4	41.6	95814.5	62.4	1	10	139.5	2018-09-16_Methods_Tray_2	43359	Methods	2	1	162	128	89615	3003.4	516.1	477.4	42.8	189261.2	47.3	5	14	93.2	0.3	0.499825	2018-09-20_Methods_Tray_2	43363	Methods	2	1	149	128	147467	3457.1	596.6
A	6	aba	17	2018-09-10_Methods_Tray_1	43353	Methods	1	6	438	384	54600	1573.2	353.3	290.0	55.7	77877.8	70.1	0	11	162.8	2018-09-16_Methods_Tray_1	43359	Methods	1	6	480	384	141207	4434.2	861.3	519.4	24.2	345764.8	40.8	9	19	66.8	0.3	1.58621	2018-09-20_Methods_Tray_1	43363	Methods	1	6	456	384	163306	3838.3	848.3
E	13	aba	26	2018-09-10_Methods_Tray_5	43353	Methods	5	13	146	900	76159.3	2213.3	465.5	365.5	44.7	131795.5	57.8	3	8	122.5	2018-09-16_Methods_Tray_5	43359	Methods	5	13	161	900	122822	4095.5	580.0	550.0	46.5	246255.6	49.9	6	17	95.1	0.3	0.612701	2018-09-20_Methods_Tray_5	43363	Methods	5	13	149	900	145957	4203.4	651.7
D	10	aba	8	2018-09-10_Methods_Tray_4	43353	Methods	4	10	450	640	56688.9	2178.3	440.0	300.0	37.3	100322.2	56.5	1	9	117.6	2018-09-16_Methods_Tray_4	43359	Methods	4	10	489	640	94536.9	3399.4	551.6	425.8	39.6	177929.2	53.1	6	14	109.1	0.3	0.667644	2018-09-20_Methods_Tray_4	43363	Methods	4	10	447	640	108371	3207.3	613.8
G	1	aba	10	2018-09-10_Methods_Tray_7	43353	Methods	7	1	151	128	29833.3	1419.3	276.7	233.3	49.6	49444.4	60.3	0	8	127.0	2018-09-16_Methods_Tray_7	43359	Methods	7	1	159	128	46566.7	1752.2	403.3	283.3	36.4	85933.3	54.2	2	9	110.8	0.3	0.560897	2018-09-20_Methods_Tray_7	43363	Methods	7	1	152	128	80808.6	2475.4	451.7
H	6	aba	31	2018-09-10_Methods_Tray_8	43353	Methods	8	6	464	384	58344.4	1471.8	343.3	306.7	63.0	80700.0	72.3	0	9	172.5	2018-09-16_Methods_Tray_8	43359	Methods	8	6	472	384	120644	3725.1	903.3	450.0	18.8	307544.4	39.2	8	16	64.1	0.3	1.0678	2018-09-20_Methods_Tray_8	43363	Methods	8	6	454	384	94542.2	3263.5	927.6
E	6	aba	25	2018-09-10_Methods_Tray_5	43353	Methods	5	6	438	384	24244.9	923.3	220.7	193.1	63.4	32247.3	75.2	0	8	177.2	2018-09-16_Methods_Tray_5	43359	Methods	5	6	484	384	46477.8	1861.9	726.7	366.7	11.2	187311.1	24.8	9	11	12.2	0.3	0.917013	2018-09-20_Methods_Tray_5	43363	Methods	5	6	449	384	30273.5	1240.5	258.6
D	15	abi	24	2018-09-10_Methods_Tray_4	43353	Methods	4	15	751	900	35566.7	1225.8	290.0	243.3	53.8	51955.6	68.5	0	9	157.0	2018-09-16_Methods_Tray_4	43359	Methods	4	15	816	900	69458.9	1875.3	383.9	361.3	60.0	104027.1	66.8	2	11	158.3	0.3	0.952919	2018-09-20_Methods_Tray_4	43363	Methods	4	15	745	900	126504	3147.9	548.3
H	12	abi	16	2018-09-10_Methods_Tray_8	43353	Methods	8	12	1087	640	25366.7	1037.7	223.3	220.0	64.8	37522.2	67.6	0	7	149.7	2018-09-16_Methods_Tray_8	43359	Methods	8	12	1106	640	53577.8	1828.9	363.3	310.0	51.7	86322.2	62.1	2	10	139.6	0.3	1.11213	2018-09-20_Methods_Tray_8	43363	Methods	8	12	1064	640	109620	2750.5	493.1
H	8	abi	31	2018-09-10_Methods_Tray_8	43353	Methods	8	8	1087	384	40333.3	1470.3	310.0	253.3	53.4	59766.7	67.5	0	10	153.8	2018-09-16_Methods_Tray_8	43359	Methods	8	8	1106	384	76422.2	2393.3	446.7	373.3	48.8	125233.3	61.0	3	10	139.3	0.3	0.894767	2018-09-20_Methods_Tray_8	43363	Methods	8	8	1064	384	142545	2982.9	565.5
A	15	abi	18	2018-09-10_Methods_Tray_1	43353	Methods	1	15	730	900	34000	1283.4	270.0	243.3	59.4	50055.6	67.9	0	7	153.7	2018-09-16_Methods_Tray_1	43359	Methods	1	15	801	900	66784.6	1783.8	371.0	335.5	61.8	94880.3	70.4	0	10	166.4	0.3	0.964253	2018-09-20_Methods_Tray_1	43363	Methods	1	15	760	900	107622	2488.4	541.4
C	3	abi	5	2018-09-10_Methods_Tray_3	43353	Methods	3	3	734	128	32152.2	923.3	255.2	217.2	62.9	40915.6	78.6	0	8	191.3	2018-09-16_Methods_Tray_3	43359	Methods	3	3	750	128	76325.8	2128.7	413.8	355.2	56.8	112604.0	67.8	2	10	162.0	0.3	1.37389	2018-09-20_Methods_Tray_3	43363	Methods	3	3	745	128	132140	2680.2	527.6
C	12	abi	6	2018-09-10_Methods_Tray_3	43353	Methods	3	12	1031	640	38157	1163.7	262.1	255.2	70.7	51652.8	73.9	0	7	172.2	2018-09-16_Methods_Tray_3	43359	Methods	3	12	1054	640	84423.3	2029.0	413.8	403.4	62.8	128656.4	65.6	5	11	153.6	0.3	1.21252	2018-09-20_Methods_Tray_3	43363	Methods	3	12	1046	640	147848	2713.1	541.4
H	3	abi	15	2018-09-10_Methods_Tray_8	43353	Methods	8	3	774	128	37644.4	1354.9	280.0	253.3	61.1	54311.1	69.3	0	7	161.1	2018-09-16_Methods_Tray_8	43359	Methods	8	3	787	128	89200	2158.0	426.7	386.7	62.4	128222.2	69.6	2	8	171.7	0.3	1.36954	2018-09-20_Methods_Tray_8	43363	Methods	8	3	757	128	153282	2878.4	551.7
G	8	abi	29	2018-09-10_Methods_Tray_7	43353	Methods	7	8	1066	384	41155.6	1210.1	286.7	253.3	63.8	54544.4	75.5	0	6	182.5	2018-09-16_Methods_Tray_7	43359	Methods	7	8	1116	384	91777.8	2278.2	423.3	403.3	65.2	129000.0	71.1	3	10	174.7	0.3	1.23002	2018-09-20_Methods_Tray_7	43363	Methods	7	8	1071	384	156005	3068.3	575.9
G	3	abi	13	2018-09-10_Methods_Tray_7	43353	Methods	7	3	759	128	26011.1	1134.0	230.0	220.0	62.6	38844.4	67.0	0	9	150.9	2018-09-16_Methods_Tray_7	43359	Methods	7	3	795	128	70133.3	1702.0	373.3	356.7	64.1	99566.7	70.4	2	13	173.3	0.3	1.69628	2018-09-20_Methods_Tray_7	43363	Methods	7	3	762	128	129501	2453.5	513.8
A	8	abi	17	2018-09-10_Methods_Tray_1	43353	Methods	1	8	1025	384	25177.8	1032.0	243.3	210.0	54.1	38855.6	64.8	0	8	142.1	2018-09-16_Methods_Tray_1	43359	Methods	1	8	1125	384	46763.8	1687.9	322.6	306.5	57.2	75473.5	62.0	0	8	140.3	0.3	0.857343	2018-09-20_Methods_Tray_1	43363	Methods	1	8	1068	384	74209.3	1931.6	441.4
E	3	abi	9	2018-09-10_Methods_Tray_5	43353	Methods	5	3	731	128	34530.3	1101.6	272.4	220.7	59.2	45600.5	75.7	0	7	177.4	2018-09-16_Methods_Tray_5	43359	Methods	5	3	807	128	65855.6	1770.6	373.3	323.3	60.2	91333.3	72.1	2	12	174.8	0.3	0.907183	2018-09-20_Methods_Tray_5	43363	Methods	5	3	748	128	90416.2	2498.0	427.6
H	15	abi	32	2018-09-10_Methods_Tray_8	43353	Methods	8	15	774	900	41177.8	1321.9	276.7	263.3	68.5	55288.9	74.5	0	9	176.5	2018-09-16_Methods_Tray_8	43359	Methods	8	15	787	900	77722.2	2216.6	400.0	393.3	61.8	117266.7	66.3	3	10	154.6	0.3	0.887478	2018-09-20_Methods_Tray_8	43363	Methods	8	15	757	900	115969	2863.2	489.7
G	15	abi	30	2018-09-10_Methods_Tray_7	43353	Methods	7	15	759	900	33000	1101.8	256.7	226.7	63.8	44433.3	74.3	0	8	174.0	2018-09-16_Methods_Tray_7	43359	Methods	7	15	795	900	80988.9	1718.0	393.3	340.0	66.7	102977.8	78.6	2	12	193.7	0.3	1.45421	2018-09-20_Methods_Tray_7	43363	Methods	7	15	762	900	114411	2262.9	479.3
B	12	abi	4	2018-09-10_Methods_Tray_2	43353	Methods	2	12	1024	640	36908.4	1082.9	286.2	220.7	57.4	46706.3	79.0	0	7	195.6	2018-09-16_Methods_Tray_2	43359	Methods	2	12	1141	640	72705.5	2044.8	425.8	364.5	51.1	119854.3	60.7	2	8	136.7	0.3	0.96989	2018-09-20_Methods_Tray_2	43363	Methods	2	12	1050	640	103793	2409.0	517.2
F	3	abi	11	2018-09-10_Methods_Tray_6	43353	Methods	6	3	767	128	34444.4	1286.1	266.7	243.3	61.7	49544.4	69.5	0	9	151.9	2018-09-16_Methods_Tray_6	43359	Methods	6	3	797	128	64211.1	1734.9	360.0	353.3	63.1	96911.1	66.3	1	9	158.8	0.3	0.864196	2018-09-20_Methods_Tray_6	43363	Methods	6	3	750	128	126110	2444.7	496.4
B	15	abi	20	2018-09-10_Methods_Tray_2	43353	Methods	2	15	729	900	15445.9	652.5	175.9	148.3	63.6	19774.1	78.1	0	7	184.6	2018-09-16_Methods_Tray_2	43359	Methods	2	15	812	900	32768	1041.5	254.8	222.6	64.2	42591.1	76.9	0	10	191.1	0.3	1.12147	2018-09-20_Methods_Tray_2	43363	Methods	2	15	747	900	55279.4	1421.1	331.0
C	8	abi	21	2018-09-10_Methods_Tray_3	43353	Methods	3	8	1031	384	51438.8	1580.4	334.5	310.3	58.5	76777.6	67.0	1	8	153.8	2018-09-16_Methods_Tray_3	43359	Methods	3	8	1054	384	98061.8	2347.8	462.1	410.3	58.5	144815.7	67.7	4	13	162.3	0.3	0.906378	2018-09-20_Methods_Tray_3	43363	Methods	3	8	1046	384	128585	2780.3	534.5
D	12	abi	8	2018-09-10_Methods_Tray_4	43353	Methods	4	12	1056	640	28711.1	1158.7	246.7	230.0	60.1	43322.2	66.3	0	10	144.6	2018-09-16_Methods_Tray_4	43359	Methods	4	12	1147	640	43142.6	1633.0	351.6	251.6	44.4	68668.1	62.8	0	6	139.4	0.3	0.502645	2018-09-20_Methods_Tray_4	43363	Methods	4	12	1046	640	74863.3	1978.7	386.2
D	3	abi	7	2018-09-10_Methods_Tray_4	43353	Methods	4	3	751	128	37633.3	1169.1	270.0	256.7	65.7	52255.6	72.0	0	9	168.8	2018-09-16_Methods_Tray_4	43359	Methods	4	3	816	128	68459.9	1888.1	380.6	338.7	60.2	98480.7	69.5	2	10	165.8	0.3	0.819131	2018-09-20_Methods_Tray_4	43363	Methods	4	3	745	128	87978.6	1900.3	424.1
E	15	abi	26	2018-09-10_Methods_Tray_5	43353	Methods	5	15	731	900	60416.2	1337.1	334.5	310.3	68.8	78775.3	76.7	0	8	192.3	2018-09-16_Methods_Tray_5	43359	Methods	5	15	807	900	92888.9	2596.7	433.3	423.3	63.0	139955.6	66.4	4	10	155.2	0.3	0.537483	2018-09-20_Methods_Tray_5	43363	Methods	5	15	748	900	88858.5	2298.2	431.0
G	12	abi	14	2018-09-10_Methods_Tray_7	43353	Methods	7	12	1066	640	29911.1	1045.7	256.7	213.3	57.8	41811.1	71.5	0	8	167.3	2018-09-16_Methods_Tray_7	43359	Methods	7	12	1116	640	56888.9	1582.5	350.0	300.0	59.1	81000.0	70.2	0	8	163.3	0.3	0.901933	2018-09-20_Methods_Tray_7	43363	Methods	7	12	1071	640	74887	2061.4	386.2
E	8	abi	25	2018-09-10_Methods_Tray_5	43353	Methods	5	8	1027	384	33139.1	1067.5	255.2	237.9	64.8	46052.3	72.0	0	7	169.4	2018-09-16_Methods_Tray_5	43359	Methods	5	8	1134	384	43955.6	1547.7	300.0	290.0	62.2	63922.2	68.8	0	10	160.6	0.3	0.326397	2018-09-20_Methods_Tray_5	43363	Methods	5	8	1051	384	24791.9	1345.6	286.2
B	3	abi	3	2018-09-10_Methods_Tray_2	43353	Methods	2	3	729	128	38311.5	1253.5	296.6	237.9	55.5	53876.3	71.1	0	7	164.3	2018-09-16_Methods_Tray_2	43359	Methods	2	3	812	128	71311.1	1896.6	367.7	361.3	67.1	99271.6	71.8	2	11	177.9	0.3	0.86135	2018-09-20_Methods_Tray_2	43363	Methods	2	3	747	128	73567.2	2074.5	400.0
A	3	abi	1	2018-09-10_Methods_Tray_1	43353	Methods	1	3	730	128	38611.1	1053.5	256.7	240.0	74.6	47688.9	81.0	0	10	201.0	2018-09-16_Methods_Tray_1	43359	Methods	1	3	801	128	59656.6	1873.7	374.2	309.7	54.2	88949.0	67.1	1	10	159.3	0.3	0.545063	2018-09-20_Methods_Tray_1	43363	Methods	1	3	760	128	25648	1247.3	275.9
F	15	abi	28	2018-09-10_Methods_Tray_6	43353	Methods	6	15	767	900	50511.1	1373.0	323.3	286.7	61.5	70822.2	71.3	0	9	170.4	2018-09-16_Methods_Tray_6	43359	Methods	6	15	797	900	69055.6	2511.6	430.0	370.0	47.6	120622.2	57.2	4	8	121.3	0.3	0.367137	2018-09-20_Methods_Tray_6	43363	Methods	6	15	750	900	31441.3	1381.1	300.0
F	8	abi	27	2018-09-10_Methods_Tray_6	43353	Methods	6	8	1078	384	55500	1609.7	326.7	306.7	66.2	74655.6	74.3	0	10	177.7	2018-09-16_Methods_Tray_6	43359	Methods	6	8	1120	384	81688.9	2292.7	443.3	390.0	52.9	132077.8	61.8	3	9	140.7	0.3	0.471872	2018-09-20_Methods_Tray_6	43363	Methods	6	8	1053	384	42716.8	1998.3	378.6
B	8	abi	19	2018-09-10_Methods_Tray_2	43353	Methods	2	8	1024	384	50689.7	1557.5	351.7	269.0	52.2	71795.5	70.6	0	8	166.6	2018-09-16_Methods_Tray_2	43359	Methods	2	8	1141	384	60718	1901.2	380.6	316.1	53.4	92497.4	65.6	0	10	155.1	0.3	0.197837	2018-09-20_Methods_Tray_2	43363	Methods	2	8	1050	384	32330.6	1727.0	358.6
A	12	abi	2	2018-09-10_Methods_Tray_1	43353	Methods	1	12	1025	640	45766.7	1393.0	310.0	266.7	60.6	62077.8	73.7	0	11	169.6	2018-09-16_Methods_Tray_1	43359	Methods	1	12	1125	640	68470.3	2157.3	383.9	341.9	59.2	100957.3	67.8	1	12	159.6	0.3	0.496072	2018-09-20_Methods_Tray_1	43363	Methods	1	12	1068	640	31082	1236.0	317.2
F	12	abi	12	2018-09-10_Methods_Tray_6	43353	Methods	6	12	1078	640	33066.7	1162.9	250.0	243.3	67.4	46800.0	70.7	0	8	166.7	2018-09-16_Methods_Tray_6	43359	Methods	6	12	1120	640	40877.8	1326.3	306.7	243.3	55.3	57500.0	71.1	0	9	171.5	0.3	0.236223	2018-09-20_Methods_Tray_6	43363	Methods	6	12	1053	640	28367.3	1428.7	307.1
E	12	abi	10	2018-09-10_Methods_Tray_5	43353	Methods	5	12	1027	640	38882.3	1355.7	300.0	255.2	55.0	58418.5	66.6	0	9	151.8	2018-09-16_Methods_Tray_5	43359	Methods	5	12	1134	640	60600	1906.2	373.3	336.7	55.4	97733.3	62.0	1	10	138.4	0.3	0.55855	2018-09-20_Methods_Tray_5	43363	Methods	5	12	1051	640	28264	1524.4	313.8
D	8	abi	23	2018-09-10_Methods_Tray_4	43353	Methods	4	8	1056	384	54533.3	1682.3	346.7	323.3	57.8	85700.0	63.6	0	8	141.8	2018-09-16_Methods_Tray_4	43359	Methods	4	8	1147	384	113736	2375.9	493.5	445.2	59.4	166659.7	68.2	5	10	161.5	0.3	1.08562	2018-09-20_Methods_Tray_4	43363	Methods	4	8	1046	384	101641	2648.4	493.1
C	15	abi	22	2018-09-10_Methods_Tray_3	43353	Methods	3	15	734	900	48929.8	1615.4	337.9	269.0	54.6	68311.5	71.6	0	10	165.4	2018-09-16_Methods_Tray_3	43359	Methods	3	15	750	900	56991.7	1809.8	389.7	293.1	47.8	87039.2	65.5	1	11	148.4	0.3	0.164765	2018-09-20_Methods_Tray_3	43363	Methods	3	15	745	900	26991.7	1546.3	317.2
H	16	blanc	NA	2018-09-10_Methods_Tray_8	43353	Methods	8	16	1087	900	0	0.0	0.0	0.0	0.0	0.0	0.0	0	0	0.0	2018-09-16_Methods_Tray_8	43359	Methods	8	16	1106	900	0	0.0	0.0	0.0	0.0	0.0	0.0	0	0	0.0	0.3	#DIV/0!	2018-09-20_Methods_Tray_8	43363	Methods	8	16	1064	900	0	0.0	0.0
F	11	blank	12	2018-09-10_Methods_Tray_6	43353	Methods	6	11	767	640	0	0.0	0.0	0.0	0.0	0.0	0.0	0	0	0.0	2018-09-16_Methods_Tray_6	43359	Methods	6	11	797	640	0	0.0	0.0	0.0	0.0	0.0	0.0	0	0	0.0	0.3	#DIV/0!	2018-09-20_Methods_Tray_6	43363	Methods	6	11	750	640	0	0.0	0.0
F	4	blank	11	2018-09-10_Methods_Tray_6	43353	Methods	6	4	1078	128	0	0.0	0.0	0.0	0.0	0.0	0.0	0	0	0.0	2018-09-16_Methods_Tray_6	43359	Methods	6	4	1120	128	0	0.0	0.0	0.0	0.0	0.0	0.0	0	0	0.0	0.3	#DIV/0!	2018-09-20_Methods_Tray_6	43363	Methods	6	4	1053	128	0	0.0	0.0
G	4	blank	13	2018-09-10_Methods_Tray_7	43353	Methods	7	4	1066	128	0	0.0	0.0	0.0	0.0	0.0	0.0	0	0	0.0	2018-09-16_Methods_Tray_7	43359	Methods	7	4	1116	128	0	0.0	0.0	0.0	0.0	0.0	0.0	0	0	0.0	0.3	#DIV/0!	2018-09-20_Methods_Tray_7	43363	Methods	7	4	1071	128	0	0.0	0.0
E	11	blank	10	2018-09-10_Methods_Tray_5	43353	Methods	5	11	731	640	0	0.0	0.0	0.0	0.0	0.0	0.0	0	0	0.0	2018-09-16_Methods_Tray_5	43359	Methods	5	11	807	640	0	0.0	0.0	0.0	0.0	0.0	0.0	0	0	0.0	0.3	#DIV/0!	2018-09-20_Methods_Tray_5	43363	Methods	5	11	748	640	0	0.0	0.0
E	4	blank	9	2018-09-10_Methods_Tray_5	43353	Methods	5	4	1027	128	0	0.0	0.0	0.0	0.0	0.0	0.0	0	0	0.0	2018-09-16_Methods_Tray_5	43359	Methods	5	4	1134	128	0	0.0	0.0	0.0	0.0	0.0	0.0	0	0	0.0	0.3	#DIV/0!	2018-09-20_Methods_Tray_5	43363	Methods	5	4	1051	128	0	0.0	0.0
H	4	blank	15	2018-09-10_Methods_Tray_8	43353	Methods	8	4	1087	128	0	0.0	0.0	0.0	0.0	0.0	0.0	0	0	0.0	2018-09-16_Methods_Tray_8	43359	Methods	8	4	1106	128	0	0.0	0.0	0.0	0.0	0.0	0.0	0	0	0.0	0.3	#DIV/0!	2018-09-20_Methods_Tray_8	43363	Methods	8	4	1064	128	0	0.0	0.0
G	11	blank	14	2018-09-10_Methods_Tray_7	43353	Methods	7	11	759	640	0	0.0	0.0	0.0	0.0	0.0	0.0	0	0	0.0	2018-09-16_Methods_Tray_7	43359	Methods	7	11	795	640	0	0.0	0.0	0.0	0.0	0.0	0.0	0	0	0.0	0.3	#DIV/0!	2018-09-20_Methods_Tray_7	43363	Methods	7	11	762	640	0	0.0	0.0
H	11	blank	16	2018-09-10_Methods_Tray_8	43353	Methods	8	11	774	640	0	0.0	0.0	0.0	0.0	0.0	0.0	0	0	0.0	2018-09-16_Methods_Tray_8	43359	Methods	8	11	787	640	0	0.0	0.0	0.0	0.0	0.0	0.0	0	0	0.0	0.3	#DIV/0!	2018-09-20_Methods_Tray_8	43363	Methods	8	11	757	640	0	0.0	0.0
A	4	blank	1	2018-09-10_Methods_Tray_1	43353	Methods	1	4	1025	128	0	0.0	0.0	0.0	0.0	0.0	0.0	0	0	0.0	2018-09-16_Methods_Tray_1	43359	Methods	1	4	1125	128	0	0.0	0.0	0.0	0.0	0.0	0.0	0	0	0.0	0.3	#DIV/0!	2018-09-20_Methods_Tray_1	43363	Methods	1	4	1068	128	0	0.0	0.0
A	11	blank	2	2018-09-10_Methods_Tray_1	43353	Methods	1	11	730	640	0	0.0	0.0	0.0	0.0	0.0	0.0	0	0	0.0	2018-09-16_Methods_Tray_1	43359	Methods	1	11	801	640	0	0.0	0.0	0.0	0.0	0.0	0.0	0	0	0.0	0.3	#DIV/0!	2018-09-20_Methods_Tray_1	43363	Methods	1	11	760	640	0	0.0	0.0
B	4	blank	3	2018-09-10_Methods_Tray_2	43353	Methods	2	4	1024	128	0	0.0	0.0	0.0	0.0	0.0	0.0	0	0	0.0	2018-09-16_Methods_Tray_2	43359	Methods	2	4	1141	128	0	0.0	0.0	0.0	0.0	0.0	0.0	0	0	0.0	0.3	#DIV/0!	2018-09-20_Methods_Tray_2	43363	Methods	2	4	1050	128	0	0.0	0.0
B	11	blank	4	2018-09-10_Methods_Tray_2	43353	Methods	2	11	729	640	0	0.0	0.0	0.0	0.0	0.0	0.0	0	0	0.0	2018-09-16_Methods_Tray_2	43359	Methods	2	11	812	640	0	0.0	0.0	0.0	0.0	0.0	0.0	0	0	0.0	0.3	#DIV/0!	2018-09-20_Methods_Tray_2	43363	Methods	2	11	747	640	0	0.0	0.0
C	4	blank	5	2018-09-10_Methods_Tray_3	43353	Methods	3	4	1031	128	0	0.0	0.0	0.0	0.0	0.0	0.0	0	0	0.0	2018-09-16_Methods_Tray_3	43359	Methods	3	4	1054	128	0	0.0	0.0	0.0	0.0	0.0	0.0	0	0	0.0	0.3	#DIV/0!	2018-09-20_Methods_Tray_3	43363	Methods	3	4	1046	128	0	0.0	0.0
C	11	blank	6	2018-09-10_Methods_Tray_3	43353	Methods	3	11	734	640	0	0.0	0.0	0.0	0.0	0.0	0.0	0	0	0.0	2018-09-16_Methods_Tray_3	43359	Methods	3	11	750	640	0	0.0	0.0	0.0	0.0	0.0	0.0	0	0	0.0	0.3	#DIV/0!	2018-09-20_Methods_Tray_3	43363	Methods	3	11	745	640	0	0.0	0.0
D	4	blank	7	2018-09-10_Methods_Tray_4	43353	Methods	4	4	1056	128	0	0.0	0.0	0.0	0.0	0.0	0.0	0	0	0.0	2018-09-16_Methods_Tray_4	43359	Methods	4	4	1147	128	0	0.0	0.0	0.0	0.0	0.0	0.0	0	0	0.0	0.3	#DIV/0!	2018-09-20_Methods_Tray_4	43363	Methods	4	4	1046	128	0	0.0	0.0
D	11	blank	8	2018-09-10_Methods_Tray_4	43353	Methods	4	11	751	640	0	0.0	0.0	0.0	0.0	0.0	0.0	0	0	0.0	2018-09-16_Methods_Tray_4	43359	Methods	4	11	816	640	0	0.0	0.0	0.0	0.0	0.0	0.0	0	0	0.0	0.3	#DIV/0!	2018-09-20_Methods_Tray_4	43363	Methods	4	11	745	640	0	0.0	0.0
G	7	Col	2	2018-09-10_Methods_Tray_7	43353	Methods	7	7	759	384	70933.3	2102.1	410.0	363.3	53.7	111977.8	63.3	0	12	140.9	2018-09-16_Methods_Tray_7	43359	Methods	7	7	795	384	117944	3953.8	643.3	510.0	36.3	252788.9	46.7	7	15	92.5	0.3	0.662751	2018-09-20_Methods_Tray_7	43363	Methods	7	7	762	384	239001	5839.7	755.2
D	7	Col	4	2018-09-10_Methods_Tray_4	43353	Methods	4	7	751	384	71655.6	2570.8	443.3	360.0	46.4	121766.7	58.8	2	8	127.0	2018-09-16_Methods_Tray_4	43359	Methods	4	7	816	384	140822	5409.1	674.2	587.1	39.4	305338.2	46.1	9	17	89.9	0.3	0.965263	2018-09-20_Methods_Tray_4	43363	Methods	4	7	745	384	291284	6979.3	827.6
E	16	Col	3	2018-09-10_Methods_Tray_5	43353	Methods	5	16	1027	900	80356.7	2943.9	482.8	431.0	43.9	156123.7	51.5	4	10	99.1	2018-09-16_Methods_Tray_5	43359	Methods	5	16	1134	900	144911	5028.7	696.7	613.3	38.0	328222.2	44.2	12	30	77.9	0.3	0.803348	2018-09-20_Methods_Tray_5	43363	Methods	5	16	1051	900	269929	6510.2	834.5
F	7	Col	10	2018-09-10_Methods_Tray_6	43353	Methods	6	7	767	384	105078	2925.4	476.7	443.3	58.9	163411.1	64.3	4	12	147.1	2018-09-16_Methods_Tray_6	43359	Methods	6	7	797	384	202844	6210.6	763.3	650.0	44.3	382066.7	53.1	8	15	115.4	0.3	0.930421	2018-09-20_Methods_Tray_6	43363	Methods	6	7	750	384	335395	6205.1	835.7
A	16	Col	16	2018-09-10_Methods_Tray_1	43353	Methods	1	16	1025	900	53388.9	2272.3	386.7	363.3	45.5	103111.1	51.8	1	17	98.9	2018-09-16_Methods_Tray_1	43359	Methods	1	16	1125	900	82570.2	2931.1	603.2	438.7	28.9	200260.1	41.2	5	18	73.2	0.3	0.54658	2018-09-20_Methods_Tray_1	43363	Methods	1	16	1068	900	211260	5909.6	748.3
H	7	Col	5	2018-09-10_Methods_Tray_8	43353	Methods	8	7	774	384	83766.7	2785.1	436.7	386.7	55.9	127355.6	65.8	2	12	149.3	2018-09-16_Methods_Tray_8	43359	Methods	8	7	787	384	144011	4987.7	703.3	633.3	37.1	346255.6	41.6	10	21	73.3	0.3	0.719193	2018-09-20_Methods_Tray_8	43363	Methods	8	7	757	384	223591	5851.8	762.1
C	7	Col	13	2018-09-10_Methods_Tray_3	43353	Methods	3	7	734	384	77847.8	2328.5	413.8	382.8	57.9	121141.5	64.3	1	7	145.4	2018-09-16_Methods_Tray_3	43359	Methods	3	7	750	384	120928	4180.0	620.7	551.7	40.0	265445.9	45.6	7	23	86.5	0.3	0.553384	2018-09-20_Methods_Tray_3	43363	Methods	3	7	745	384	210000	4729.8	700.0
F	16	Col	6	2018-09-10_Methods_Tray_6	43353	Methods	6	16	1078	900	91277.8	2521.4	456.7	420.0	55.7	146766.7	62.2	3	9	135.3	2018-09-16_Methods_Tray_6	43359	Methods	6	16	1120	900	131822	4225.6	710.0	576.7	33.3	312344.4	42.2	9	22	72.9	0.3	0.444187	2018-09-20_Methods_Tray_6	43363	Methods	6	16	1053	900	270204	5797.4	778.6
E	7	Col	7	2018-09-10_Methods_Tray_5	43353	Methods	5	7	731	384	78049.9	2565.1	406.9	396.6	60.0	119393.6	65.4	3	12	139.7	2018-09-16_Methods_Tray_5	43359	Methods	5	7	807	384	127789	4550.7	626.7	530.0	41.4	255233.3	50.1	8	18	101.4	0.3	0.637272	2018-09-20_Methods_Tray_5	43363	Methods	5	7	748	384	185600	4787.4	644.8
H	14	Col	1	2018-09-10_Methods_Tray_8	43353	Methods	8	14	464	900	84788.9	2616.5	436.7	410.0	56.6	136222.2	62.2	4	12	137.1	2018-09-16_Methods_Tray_8	43359	Methods	8	14	472	900	134022	4786.0	676.7	593.3	37.3	304455.6	44.0	9	21	77.1	0.3	0.580657	2018-09-20_Methods_Tray_8	43363	Methods	8	14	454	900	197372	6204.0	731.0
C	16	Col	8	2018-09-10_Methods_Tray_3	43353	Methods	3	16	1031	900	72425.7	2743.0	444.8	406.9	46.6	137360.3	52.7	3	13	100.4	2018-09-16_Methods_Tray_3	43359	Methods	3	16	1054	900	108882	3596.1	593.1	524.1	39.4	238858.5	45.6	6	16	81.9	0.3	0.503366	2018-09-20_Methods_Tray_3	43363	Methods	3	16	1046	900	144090	3768.8	596.6
B	7	Col	14	2018-09-10_Methods_Tray_2	43353	Methods	2	7	729	384	83531.5	2126.4	410.3	379.3	63.2	116563.6	71.7	3	11	167.7	2018-09-16_Methods_Tray_2	43359	Methods	2	7	812	384	141530	5154.1	651.6	619.4	42.4	306524.5	46.2	9	20	90.1	0.3	0.694327	2018-09-20_Methods_Tray_2	43363	Methods	2	7	747	384	224078	5054.4	737.9
B	16	Col	12	2018-09-10_Methods_Tray_2	43353	Methods	2	16	1024	900	65279.4	2264.1	406.9	344.8	50.2	102913.2	63.4	2	9	139.5	2018-09-16_Methods_Tray_2	43359	Methods	2	16	1141	900	83995.8	3371.3	541.9	477.4	36.4	198220.6	42.4	8	21	75.1	0.3	0.286712	2018-09-20_Methods_Tray_2	43363	Methods	2	16	1050	900	102592	3972.9	565.5
A	7	Col	15	2018-09-10_Methods_Tray_1	43353	Methods	1	7	730	384	62477.8	2009.3	396.7	350.0	50.6	104511.1	59.8	0	10	128.7	2018-09-16_Methods_Tray_1	43359	Methods	1	7	801	384	104006	3635.9	587.1	496.8	38.4	224776.3	46.3	6	15	87.9	0.3	0.66469	2018-09-20_Methods_Tray_1	43363	Methods	1	7	760	384	122224	3965.3	600.0
G	16	Col	9	2018-09-10_Methods_Tray_7	43353	Methods	7	16	1066	900	52633.3	2121.0	373.3	340.0	48.1	95533.3	55.1	1	12	104.4	2018-09-16_Methods_Tray_7	43359	Methods	7	16	1116	900	90100	3691.6	603.3	506.7	31.5	227600.0	39.6	9	21	66.5	0.3	0.711844	2018-09-20_Methods_Tray_7	43363	Methods	7	16	1071	900	108966	3623.6	610.3
D	16	Col	11	2018-09-10_Methods_Tray_4	43353	Methods	4	16	1056	900	60455.6	2031.0	440.0	330.0	39.8	110066.7	54.9	1	8	110.0	2018-09-16_Methods_Tray_4	43359	Methods	4	16	1147	900	107409	3935.8	612.9	541.9	36.4	253017.7	42.5	10	30	74.1	0.3	0.776658	2018-09-20_Methods_Tray_4	43363	Methods	4	16	1046	900	144542	4916.5	665.5
H	2	Hab abi	15	2018-09-10_Methods_Tray_8	43353	Methods	8	2	464	128	105900	3195.3	483.3	440.0	57.7	160844.4	65.8	4	9	150.4	2018-09-16_Methods_Tray_8	43359	Methods	8	2	472	128	174789	4682.5	723.3	626.7	42.5	345566.7	50.6	8	20	104.6	0.3	0.650509	2018-09-20_Methods_Tray_8	43363	Methods	8	2	454	128	346885	6853.2	851.7
D	9	Hab abi	8	2018-09-10_Methods_Tray_4	43353	Methods	4	9	150	640	99700	3377.1	493.3	480.0	52.2	179655.6	55.5	4	13	111.5	2018-09-16_Methods_Tray_4	43359	Methods	4	9	163	640	188720	6149.3	832.3	638.7	34.7	408688.9	46.2	13	26	86.8	0.3	0.89288	2018-09-20_Methods_Tray_4	43363	Methods	4	9	149	640	353210	6751.6	827.6
A	2	Hab abi	1	2018-09-10_Methods_Tray_1	43353	Methods	1	2	438	128	97433.3	2911.5	503.3	430.0	49.0	164855.6	59.1	3	13	125.2	2018-09-16_Methods_Tray_1	43359	Methods	1	2	480	128	190728	5622.8	758.1	622.6	42.3	355941.7	53.6	10	16	113.6	0.3	0.957528	2018-09-20_Methods_Tray_1	43363	Methods	1	2	456	128	324304	4726.0	837.9
F	2	Hab abi	11	2018-09-10_Methods_Tray_6	43353	Methods	6	2	460	128	109344	2964.0	513.3	453.3	52.8	178811.1	61.2	6	11	136.7	2018-09-16_Methods_Tray_6	43359	Methods	6	2	478	128	186989	5899.1	696.7	653.3	49.1	344044.4	54.4	10	17	121.1	0.3	0.710091	2018-09-20_Methods_Tray_6	43363	Methods	6	2	450	128	342168	5646.2	760.7
B	9	Hab abi	4	2018-09-10_Methods_Tray_2	43353	Methods	2	9	145	640	134602	3614.6	513.8	500.0	64.9	194649.2	69.2	4	11	161.9	2018-09-16_Methods_Tray_2	43359	Methods	2	9	162	640	210604	6389.5	812.9	712.9	40.6	439084.3	48.0	10	17	94.6	0.3	0.564642	2018-09-20_Methods_Tray_2	43363	Methods	2	9	149	640	392045	6600.9	951.7
C	9	Hab abi	6	2018-09-10_Methods_Tray_3	43353	Methods	3	9	146	640	102045	3029.1	451.7	417.2	63.7	143008.3	71.4	3	11	167.9	2018-09-16_Methods_Tray_3	43359	Methods	3	9	150	640	182556	5263.0	748.3	662.1	41.5	375588.6	48.6	7	10	95.6	0.3	0.788977	2018-09-20_Methods_Tray_3	43363	Methods	3	9	149	640	338062	7121.9	906.9
G	2	Hab abi	13	2018-09-10_Methods_Tray_7	43353	Methods	7	2	455	128	108711	2845.1	486.7	460.0	58.4	173311.1	62.7	6	13	141.9	2018-09-16_Methods_Tray_7	43359	Methods	7	2	477	128	189822	5949.0	756.7	636.7	42.2	355200.0	53.4	10	13	114.5	0.3	0.746116	2018-09-20_Methods_Tray_7	43363	Methods	7	2	457	128	323175	6267.5	775.9
F	9	Hab abi	12	2018-09-10_Methods_Tray_6	43353	Methods	6	9	153	640	122711	3075.0	523.3	486.7	57.0	193555.6	63.4	4	10	138.8	2018-09-16_Methods_Tray_6	43359	Methods	6	9	159	640	189311	6152.6	733.3	663.3	44.8	376155.6	50.3	11	20	100.9	0.3	0.542738	2018-09-20_Methods_Tray_6	43363	Methods	6	9	150	640	370969	6911.8	882.1
C	2	Hab abi	5	2018-09-10_Methods_Tray_3	43353	Methods	3	2	440	128	54066.6	1684.3	355.2	306.9	54.6	79845.4	67.7	0	7	151.7	2018-09-16_Methods_Tray_3	43359	Methods	3	2	450	128	118775	3770.0	569.0	513.8	46.7	224292.5	53.0	6	11	113.5	0.3	1.19683	2018-09-20_Methods_Tray_3	43363	Methods	3	2	447	128	192247	4546.3	672.4
G	9	Hab abi	14	2018-09-10_Methods_Tray_7	43353	Methods	7	9	151	640	83933.3	2817.6	473.3	410.0	47.7	145933.3	57.5	2	10	121.7	2018-09-16_Methods_Tray_7	43359	Methods	7	9	159	640	157000	4905.7	730.0	616.7	37.5	349188.9	45.0	9	21	83.0	0.3	0.870533	2018-09-20_Methods_Tray_7	43363	Methods	7	9	152	640	235089	5508.8	717.2
H	9	Hab abi	16	2018-09-10_Methods_Tray_8	43353	Methods	8	9	154	640	109956	3434.4	510.0	456.7	53.8	177311.1	62.0	5	9	134.7	2018-09-16_Methods_Tray_8	43359	Methods	8	9	157	640	166667	5416.7	766.7	626.7	36.1	370555.6	45.0	11	23	85.2	0.3	0.515764	2018-09-20_Methods_Tray_8	43363	Methods	8	9	151	640	284923	6813.1	779.3
E	2	Hab abi	9	2018-09-10_Methods_Tray_5	43353	Methods	5	2	438	128	92069	3205.4	462.1	434.5	54.9	153947.7	59.8	4	12	129.5	2018-09-16_Methods_Tray_5	43359	Methods	5	2	484	128	177500	5473.1	716.7	553.3	44.0	307700.0	57.7	9	19	129.2	0.3	0.927902	2018-09-20_Methods_Tray_5	43363	Methods	5	2	449	128	260916	5414.0	696.6
A	9	Hab abi	2	2018-09-10_Methods_Tray_1	43353	Methods	1	9	146	640	67400	2080.7	386.7	360.0	57.4	105544.4	63.9	1	6	139.2	2018-09-16_Methods_Tray_1	43359	Methods	1	9	160	640	130749	4705.3	677.4	522.6	36.3	270156.1	48.4	7	14	96.8	0.3	0.939899	2018-09-20_Methods_Tray_1	43363	Methods	1	9	152	640	173187	4096.4	593.1
D	2	Hab abi	7	2018-09-10_Methods_Tray_4	43353	Methods	4	2	450	128	90044.4	3364.2	466.7	400.0	52.6	140377.8	64.1	5	13	143.2	2018-09-16_Methods_Tray_4	43359	Methods	4	2	489	128	137045	5273.7	664.5	577.4	39.5	291717.0	47.0	9	15	90.4	0.3	0.521968	2018-09-20_Methods_Tray_4	43363	Methods	4	2	447	128	170060	4835.3	641.4
B	2	Hab abi	3	2018-09-10_Methods_Tray_2	43353	Methods	2	2	437	128	136278	3764.4	558.6	489.7	55.6	210356.7	64.8	6	13	146.3	2018-09-16_Methods_Tray_2	43359	Methods	2	2	487	128	192518	5970.7	793.5	600.0	38.9	362726.3	53.1	9	15	114.1	0.3	0.412685	2018-09-20_Methods_Tray_2	43363	Methods	2	2	448	128	205446	4852.1	696.6
E	9	Hab abi	10	2018-09-10_Methods_Tray_5	43353	Methods	5	9	146	640	116124	3595.4	510.3	469.0	56.8	179417.4	64.7	6	10	148.0	2018-09-16_Methods_Tray_5	43359	Methods	5	9	161	640	180678	5347.9	753.3	650.0	40.5	377088.9	47.9	10	18	93.2	0.3	0.555908	2018-09-20_Methods_Tray_5	43363	Methods	5	9	149	640	221772	5498.1	731.0
H	13	Ler	16	2018-09-10_Methods_Tray_8	43353	Methods	8	13	154	900	53600	1528.4	353.3	266.7	54.7	72388.9	74.0	0	7	174.3	2018-09-16_Methods_Tray_8	43359	Methods	8	13	157	900	79133.3	2505.4	470.0	420.0	45.6	148800.0	53.2	4	9	110.4	0.3	0.476368	2018-09-20_Methods_Tray_8	43363	Methods	8	13	151	900	226124	4911.6	755.2
B	5	Ler	3	2018-09-10_Methods_Tray_2	43353	Methods	2	5	145	384	63638.5	1534.5	348.3	334.5	66.8	87883.5	72.4	0	9	164.3	2018-09-16_Methods_Tray_2	43359	Methods	2	5	162	384	97086.4	2553.9	606.5	348.4	33.6	160249.7	60.6	4	10	137.8	0.3	0.525592	2018-09-20_Methods_Tray_2	43363	Methods	2	5	149	384	207122	4376.1	737.9
C	5	Ler	5	2018-09-10_Methods_Tray_3	43353	Methods	3	5	146	384	91201	2440.8	462.1	413.8	54.4	143686.1	63.5	3	10	143.0	2018-09-16_Methods_Tray_3	43359	Methods	3	5	150	384	175922	5122.2	886.2	610.3	28.5	390951.2	45.0	12	17	81.8	0.3	0.928943	2018-09-20_Methods_Tray_3	43363	Methods	3	5	149	384	255386	4829.3	741.4
F	14	Ler	12	2018-09-10_Methods_Tray_6	43353	Methods	6	14	460	900	93222.2	2424.6	456.7	420.0	56.9	142655.6	65.3	3	10	153.3	2018-09-16_Methods_Tray_6	43359	Methods	6	14	478	900	172078	5067.7	680.0	650.0	47.4	339277.8	50.7	8	10	99.5	0.3	0.845889	2018-09-20_Methods_Tray_6	43363	Methods	6	14	450	900	331161	5920.2	860.7
D	14	Ler	8	2018-09-10_Methods_Tray_4	43353	Methods	4	14	450	900	44111.1	1649.3	333.3	286.7	50.5	70811.1	62.3	0	9	137.6	2018-09-16_Methods_Tray_4	43359	Methods	4	14	489	900	88168.6	3327.0	525.8	467.7	40.6	186285.1	47.3	6	18	91.5	0.3	0.998785	2018-09-20_Methods_Tray_4	43363	Methods	4	14	447	900	221843	4323.8	706.9
D	5	Ler	7	2018-09-10_Methods_Tray_4	43353	Methods	4	5	150	384	54644.4	1717.1	380.0	306.7	48.2	84700.0	64.5	1	11	146.9	2018-09-16_Methods_Tray_4	43359	Methods	4	5	163	384	113923	3227.5	564.5	480.6	45.5	207086.4	55.0	7	11	116.0	0.3	1.08481	2018-09-20_Methods_Tray_4	43363	Methods	4	5	149	384	239001	5030.0	706.9
B	14	Ler	4	2018-09-10_Methods_Tray_2	43353	Methods	2	14	437	900	69702.7	2063.9	441.4	348.3	45.6	113686.1	61.3	2	10	135.9	2018-09-16_Methods_Tray_2	43359	Methods	2	14	487	900	111634	3982.1	593.5	535.5	40.3	239916.8	46.5	6	14	84.6	0.3	0.601569	2018-09-20_Methods_Tray_2	43363	Methods	2	14	448	900	240725	6244.0	827.6
G	5	Ler	13	2018-09-10_Methods_Tray_7	43353	Methods	7	5	151	384	66922.2	2051.6	410.0	323.3	50.7	99266.7	67.4	1	9	152.0	2018-09-16_Methods_Tray_7	43359	Methods	7	5	159	384	124078	4180.8	633.3	533.3	39.4	249288.9	49.8	7	15	99.2	0.3	0.85406	2018-09-20_Methods_Tray_7	43363	Methods	7	5	152	384	234257	4379.7	741.4
A	14	Ler	2	2018-09-10_Methods_Tray_1	43353	Methods	1	14	438	900	35622.2	1258.3	283.3	230.0	56.5	48811.1	73.0	0	9	173.4	2018-09-16_Methods_Tray_1	43359	Methods	1	14	480	900	89021.9	2980.9	461.3	419.4	53.3	143995.8	61.8	4	11	138.1	0.3	1.49906	2018-09-20_Methods_Tray_1	43363	Methods	1	14	456	900	132116	2977.7	548.3
E	14	Ler	10	2018-09-10_Methods_Tray_5	43353	Methods	5	14	438	900	75624.3	2110.5	431.0	365.5	51.8	114375.7	66.1	4	8	153.4	2018-09-16_Methods_Tray_5	43359	Methods	5	14	484	900	135811	3693.8	623.3	570.0	44.5	273355.6	49.7	7	11	98.0	0.3	0.795866	2018-09-20_Methods_Tray_5	43363	Methods	5	14	449	900	191593	4955.7	710.3
H	5	Ler	15	2018-09-10_Methods_Tray_8	43353	Methods	8	5	154	384	56800	1761.9	356.7	313.3	56.9	84122.2	67.5	0	7	158.2	2018-09-16_Methods_Tray_8	43359	Methods	8	5	157	384	131078	4098.9	646.7	506.7	39.9	249288.9	52.6	9	15	109.3	0.3	1.30771	2018-09-20_Methods_Tray_8	43363	Methods	8	5	151	384	199465	4595.8	700.0
F	5	Ler	11	2018-09-10_Methods_Tray_6	43353	Methods	6	5	153	384	65822.2	1918.6	406.7	333.3	50.7	100966.7	65.2	2	9	149.3	2018-09-16_Methods_Tray_6	43359	Methods	6	5	159	384	116133	3682.4	860.0	443.3	20.0	275644.4	42.1	8	12	72.9	0.3	0.764349	2018-09-20_Methods_Tray_6	43363	Methods	6	5	150	384	151429	3543.2	882.1
E	5	Ler	9	2018-09-10_Methods_Tray_5	43353	Methods	5	5	146	384	52865.6	1554.0	348.3	282.8	55.5	72663.5	72.8	1	7	175.7	2018-09-16_Methods_Tray_5	43359	Methods	5	5	161	384	99188.9	3138.5	930.0	393.3	14.6	259633.3	38.2	8	17	55.6	0.3	0.876247	2018-09-20_Methods_Tray_5	43363	Methods	5	5	149	384	103662	2928.9	493.1
A	5	Ler	1	2018-09-10_Methods_Tray_1	43353	Methods	1	5	146	384	49888.9	1796.5	336.7	303.3	56.0	76233.3	65.4	0	10	147.7	2018-09-16_Methods_Tray_1	43359	Methods	1	5	160	384	90041.6	2792.6	493.5	412.9	47.1	155078.0	58.1	3	15	129.0	0.3	0.804842	2018-09-20_Methods_Tray_1	43363	Methods	1	5	152	384	106028	2748.0	513.8
G	14	Ler	14	2018-09-10_Methods_Tray_7	43353	Methods	7	14	455	900	95744.4	2302.1	450.0	403.3	60.2	134044.4	71.4	3	9	168.4	2018-09-16_Methods_Tray_7	43359	Methods	7	14	477	900	146800	3910.7	623.3	553.3	48.1	263466.7	55.7	8	16	117.3	0.3	0.533249	2018-09-20_Methods_Tray_7	43363	Methods	7	14	457	900	123222	4156.3	555.2
C	14	Ler	6	2018-09-10_Methods_Tray_3	43353	Methods	3	14	440	900	91593.3	2581.1	510.3	372.4	44.8	145826.4	62.8	5	9	141.9	2018-09-16_Methods_Tray_3	43359	Methods	3	14	450	900	143876	4056.8	648.3	527.6	43.6	257288.9	55.9	6	12	117.7	0.3	0.570817	2018-09-20_Methods_Tray_3	43363	Methods	3	14	447	900	169394	4882.7	662.1
[truncated: 8 more columns]

## Sheet: Genotypes
Block	Position	Genotype	Number
A	5	Ler	1
B	5	Ler	3
C	5	Ler	5
D	5	Ler	7
E	5	Ler	9
F	5	Ler	11
G	5	Ler	13
H	5	Ler	15
H	13	Ler	16
A	14	Ler	2
B	14	Ler	4
C	14	Ler	6
D	14	Ler	8
E	14	Ler	10
F	14	Ler	12
G	14	Ler	14
A	2	Hab abi	1
B	2	Hab abi	3
C	2	Hab abi	5
D	2	Hab abi	7
E	2	Hab abi	9
F	2	Hab abi	11
G	2	Hab abi	13
H	2	Hab abi	15
A	9	Hab abi	2
B	9	Hab abi	4
C	9	Hab abi	6
D	9	Hab abi	8
E	9	Hab abi	10
F	9	Hab abi	12
G	9	Hab abi	14
H	9	Hab abi	16
A	7	Col	15
B	7	Col	14
C	7	Col	13
D	7	Col	4
E	7	Col	7
F	7	Col	10
G	7	Col	2
H	7	Col	5
H	14	Col	1
A	16	Col	16
B	16	Col	12
C	16	Col	8
D	16	Col	11
E	16	Col	3
F	16	Col	6
G	16	Col	9
A	4	blank	1
B	4	blank	3
C	4	blank	5
D	4	blank	7
E	4	blank	9
F	4	blank	11
G	4	blank	13
H	4	blank	15
A	11	blank	2
B	11	blank	4
C	11	blank	6
D	11	blank	8
E	11	blank	10
F	11	blank	12
G	11	blank	14
H	11	blank	16
A	3	abi	1
B	3	abi	3
C	3	abi	5
D	3	abi	7
E	3	abi	9
F	3	abi	11
G	3	abi	13
H	3	abi	15
A	8	abi	17
B	8	abi	19
C	8	abi	21
D	8	abi	23
E	8	abi	25
F	8	abi	27
G	8	abi	29
H	8	abi	31
A	12	abi	2
B	12	abi	4
C	12	abi	6
D	12	abi	8
E	12	abi	10
F	12	abi	12
G	12	abi	14
H	12	abi	16
A	15	abi	18
B	15	abi	20
C	15	abi	22
D	15	abi	24
E	15	abi	26
F	15	abi	28
G	15	abi	30
H	15	abi	32
A	1	aba	1
B	1	aba	3
C	1	aba	5
D	1	aba	7
E	1	aba	9
F	1	aba	11
G	1	aba	10
H	1	aba	15
A	6	aba	17
B	6	aba	19
C	6	aba	21
D	6	aba	23
E	6	aba	25
F	6	aba	27
G	6	aba	29
H	6	aba	31
A	10	aba	2
B	10	aba	4
C	10	aba	6
D	10	aba	8
E	10	aba	10
F	10	aba	12
G	10	aba	14
H	10	aba	16
A	13	aba	18
B	13	aba	20
C	13	aba	22
D	13	aba	24
E	13	aba	26
F	13	aba	28
G	13	aba	30
