# Supplementary material for: A customizable method to characterize Arabidopsis thaliana transpiration under drought conditions
Source: Plant Methods. 2019 Aug 2;15:89. doi: 10.1186/s13007-019-0474-0 (PMC6676626; doi:10.1186/s13007-019-0474-0)
Supplement: Supplementary file 5 — Additional file 5. Excel with raw data and calculation of the results of a replicate of the whole experiment. [file 13007_2019_474_MOESM5_ESM.xlsx]

## Sheet: RAW Data
block	Position	Genotype	Number	weight 4/02/2019	weight 5/02/2019	SWP 5/02/2019	T	TN	TN Normal	weight 6/02/2019	SWP 6/02/2019	T	TN	TN Normal	weight 7/02/2019	SWP 7/02/2019	T	TN	TN Normal	Red Pixels reference	Green Pixels	AREA (cm2)	Red Pixels reference	Green Pixels	AREA (cm2)	RGR	Dry Weight	ABA (ng/g)	SFW	LRWC
1	4	aba1	4	27.403	26.831	-0.0403711	0.572	3.4262	4.01114	26.112	-0.0515902	0.719	4.30671	3.78978	25.632	-0.0592064	0.48	2.87513	2.6666	2953	493	0.166949	2164	628	0.290203	0.738277	0.004	39.3	0.038	0.538462
2	3	aba1	2	27.539	26.818	-0.040572	0.721	2.46144	2.88167	25.909	-0.0547985	0.909	3.10326	2.73078	24.479	-0.0779557	1.43	4.88191	4.52783	2697	790	0.292918	2157	528	0.244784	-0.164325	0.004	48.8	0.037	0.555556
2	15	aba1	16	27.345	26.202	-0.0501736	1.143	1.27383	1.49131	24.685	-0.0745553	1.517	1.69064	1.48772	22.662	-0.10914	2.023	2.25456	2.09104	2697	2420	0.897293	2157	2495	1.1567	0.289098	0.01	45.6333	0.132	0.947368
1	8	aba1	9	23.927	22.107	-0.119227	1.82	4.10264	4.80307	21.007	-0.140462	1.1	2.47962	2.18199	19.694	-0.169551	1.313	2.95976	2.7451	2953	1310	0.443617	2164	890	0.411275	-0.0729036	0.008	51.025	0.083	0.692308
1	6	aba1	6	22.514	21.38	-0.133034	1.134	2.01123	2.3546	19.981	-0.162682	1.399	2.48123	2.18341	18.289	-0.210586	1.692	3.00089	2.78324	2953	1665	0.563833	2164	1481	0.684381	0.2138	0.009	48.6889	0.102	0.259259
4	3	aba1	17	20.729	19.014	-0.187542	1.715	1.91041	2.23656	17.499	-0.243105	1.515	1.68762	1.48506	15.23	-0.446628	2.269	2.52753	2.34421	2845	2554	0.897715	2398	2336	0.974145	0.0851382	0.015	57.2857	0.159	0.68
3	12	aba1	18	18.01	17.004	-0.269639	1.006	3.80255	4.45175	15.904	-0.358207	1.1	4.15786	3.6588	14.787	-0.5279	1.117	4.22212	3.9159	3005	795	0.264559	2212	702	0.31736	0.19958	0.008	79.125	0.057	0.636364
4	7	aba1	8	17.965	16.719	-0.287963	1.246	1.51425	1.77278	15.674	-0.384519	1.045	1.26998	1.11755	14.224	-0.670215	1.45	1.76217	1.63437	2845	2341	0.822847	2398	1515	0.631776	-0.232207	0.01	58.16	0.104	0.217391
5	2	aba1	7	15.794	14.112	-0.705244	1.682	4.7958	5.61457	13.316	-1.04503	0.796	2.26959	1.99718	12.468	-1.67508	0.848	2.41786	2.24249	2971	1042	0.350724	2397	878	0.366291	0.0443869	0.009	77.1778	0.058	0.636364
2	6	aba1	11	14.156	13.466	-0.966522	0.69	1.07196	1.25498	12.757	-1.41863	0.709	1.10148	0.969273	12.007	-2.20505	0.75	1.16518	1.08067	2697	1736	0.643678	2157	1112	0.515531	-0.199086	0.01	104.4	0.08	0.5
1	16	aba1	14	13.404	12.808	-1.37839	0.596	2.07546	2.42979	12.148	-2.02485	0.66	2.29833	2.02246	11.561	-2.90506	0.587	2.04412	1.89586	2953	848	0.287166	2164	526	0.243068	-0.15356	0.004	136.4	0.031	0.333333
3	4	aba1	3	13.177	12.482	-1.66146	0.695	1.80041	2.10779	11.844	-2.43635	0.638	1.65275	1.45437	11.195	-3.66423	0.649	1.68125	1.55931	3005	1160	0.386023	2212	837	0.378391	-0.0197726	0.008	94.65	0.059	0.615385
1	1	aba1	1	14.756	13.278	-1.06621	1.478	0.746074	0.873449	12.004	-2.20908	1.274	0.643098	0.565908	10.326	-6.46304	1.678	0.847031	0.785598	2953	5850	1.98104	2164	3955	1.82763	-0.0774353	0.009	104.643	0.059	0.56
4	12	abi1	12	27.097	26.407	-0.0469602	0.69	4.62983	5.42027	25.75	-0.0573244	0.657	4.40841	3.87927	24.95	-0.0702147	0.8	5.36792	4.9786	2845	424	0.149033	2398	501	0.208924	0.401861	0.003	227.733	0.023	0.8
5	4	abi1	5	21.899	21.02	-0.140199	0.879	1.64972	1.93137	19.871	-0.165273	1.149	2.15646	1.89763	18.458	-0.204753	1.413	2.65194	2.4596	2971	1583	0.532817	2397	2324	0.969545	0.819658	0.012	123.72	0.158	0.75
5	11	abi1	19	23.157	21.271	-0.135177	1.886	2.59773	3.04123	18.895	-0.191002	2.376	3.27265	2.87984	16.315	-0.318936	2.58	3.55363	3.29589	2971	2157	0.726018	2397	2248	0.937839	0.291757	0.019	773.914	0.125	0.318182
1	5	abi1	11	19.381	18.412	-0.206309	0.969	3.07353	3.59827	17.26	-0.255178	1.152	3.65398	3.2154	16.013	-0.346899	1.247	3.95531	3.66844	2953	931	0.315273	2164	820	0.378928	0.201906	0.006	531.2	0.043	0.571429
3	13	abi1	9	16.498	15.527	-0.403286	0.971	6.1171	7.16145	14.599	-0.569838	0.928	5.84621	5.1445	13.85	-0.79797	0.749	4.71854	4.37632	3005	477	0.158735	2212	600	0.271248	0.708804	0.003	1132.67	0.02	0.6
4	14	abi1	18	17.558	16.038	-0.344402	1.52	2.43903	2.85544	14.742	-0.537488	1.296	2.07959	1.82998	13.215	-1.10253	1.527	2.45026	2.27255	2845	1773	0.623199	2398	1359	0.566722	-0.0906233	0.01	1185.44	0.065	0.538462
5	1	abi1	4	17.529	16.182	-0.330679	1.347	2.55063	2.98609	14.622	-0.564434	1.56	2.95396	2.5994	13.027	-1.22056	1.595	3.02023	2.80118	2971	1569	0.528105	2397	1297	0.541093	0.0245936	0.009	1496.09	0.067	0.384615
2	16	abi1	20	17.515	15.768	-0.37334	1.747	1.67794	1.96441	13.72	-0.850285	2.048	1.96704	1.73094	12.152	-2.01998	1.568	1.50602	1.39679	2697	2808	1.04116	2157	2059	0.954567	-0.0831674	0.016	1856	0.122	0.111111
3	15	abi1	13	15.827	14.436	-0.610504	1.391	2.33778	2.73691	13.176	-1.1258	1.26	2.11762	1.86344	12.01	-2.20103	1.166	1.95964	1.81751	3005	1788	0.595008	2212	960	0.433996	-0.270605	0.01	1663.08	0.059	0.470588
1	13	abi1	1	14.672	13.168	-1.13065	1.504	1.74237	2.03984	11.959	-2.27049	1.209	1.40062	1.2325	11.016	-4.11161	0.943	1.09246	1.01323	2953	2549	0.86319	2164	1118	0.516636	-0.401481	0.022	1198.93	0.066	0.25
1	2	black	3																									0
2	12	black	16																									0
3	6	black	8																									0
4	5	black	14																									0
5	13	black	19																									0
2	11	Col-0	3	27.357	26.058	-0.0524418	1.299	0.625496	0.732285	24.605	-0.0758731	1.453	0.69965	0.615673	22.537	-0.111383	2.068	0.995786	0.923563	2697	5601	2.07675	2157	4578	2.12239	0.0219768	0.024	57.2333	0.347	0.756757
4	13	Col-0	16	27.559	25.787	-0.0567355	1.772	1.06	1.24097	23.122	-0.101011	2.665	1.59418	1.40283	21.754	-0.125834	1.368	0.818326	0.758975	2845	4756	1.6717	2398	4966	2.07089	0.238791	0.024	84.9333	0.274	0.657895
1	3	Col-0	13	27.067	25.571	-0.0601819	1.496	0.877047	1.02678	23.668	-0.0915854	1.903	1.11566	0.981746	21.245	-0.135692	2.423	1.42051	1.31748	2953	5037	1.70572	2164	3930	1.81608	0.0646989	0.028	64.8	0.337	0.74359
1	15	Col-0	17	22.679	20.887	-0.142913	1.792	0.778317	0.911197	18.802	-0.193785	2.085	0.905575	0.796881	16.625	-0.2946	2.177	0.945533	0.876955	2953	6799	2.3024	2164	4923	2.27495	-0.0119226	0.042	64.443	0.425	0.822222
4	11	Col-0	10	22.271	20.147	-0.158862	2.124	0.831995	0.974039	18.251	-0.211944	1.896	0.742685	0.653542	15.594	-0.39453	2.657	1.04078	0.965291	2845	7263	2.5529	2398	7020	2.92744	0.146711	0.041	82.1111	0.464	0.651515
2	8	Col-0	6	19.351	17.637	-0.236677	1.714	0.857636	1.00406	15.645	-0.388094	1.992	0.996739	0.877102	13.411	-0.994396	2.234	1.11783	1.03675	2697	5390	1.99852	2157	5997	2.78025	0.391157	0.035	200.233	0.411	0.82
4	6	Col-0	4	17.151	15.768	-0.37334	1.383	0.808099	0.946064	14.632	-0.562109	1.136	0.663775	0.584103	13.12	-1.1603	1.512	0.883475	0.819398	2845	4869	1.71142	2398	4516	1.88324	0.100392	0.025	182.778	0.28	0.682927
3	1	Col-0	1	15.543	14.593	-0.571261	0.95	0.948737	1.11071	13.697	-0.86002	0.896	0.894809	0.787407	12.779	-1.4011	0.918	0.91678	0.850287	3005	3009	1.00133	2212	2960	1.33816	0.336377	0.025	361.28	0.192	0.485714
3	11	Col-0	18	18.973	16.522	-0.302251	2.451	0.802578	0.939599	14.417	-0.615528	2.105	0.68928	0.606547	12.601	-1.55078	1.816	0.594647	0.551519	3005	9177	3.05391	2212	6971	3.15145	0.0319382	0.062	408.829	0.591	0.681818
5	7	Col-0	9	18.032	15.589	-0.395171	2.443	0.764579	0.895114	13.359	-1.02171	2.23	0.697917	0.614148	11.681	-2.6951	1.678	0.525159	0.48707	2971	9493	3.19522	2397	7258	3.02795	-0.0523497	0.056	685.84	0.521	0.75
1	10	Col-0	11	15.125	13.388	-1.00636	1.737	0.544807	0.637821	11.947	-2.28719	1.441	0.451967	0.397719	10.883	-4.48183	1.064	0.333722	0.309518	2953	9415	3.18828	2164	5848	2.7024	-0.152396	0.036	512.653	0.423	0.69
4	4	Col-0	5	13.542	12.422	-1.72077	1.12	0.636008	0.744592	11.628	-2.78569	0.794	0.450884	0.396765	10.78	-4.79294	0.848	0.481549	0.446623	2845	5010	1.76098	2398	2924	1.21935	-0.307575	0.033	473.911	0.233	0.642857
2	1	Col-0	12	14.126	12.805	-1.38072	1.321	0.763226	0.893529	11.609	-2.81899	1.196	0.691005	0.608065	10.603	-5.38231	1.006	0.58123	0.539074	2697	4668	1.73081	2157	3687	1.70932	-0.0124182	0.025	473.543	0.303	0.55
3	16	Col-0	20	12.907	11.946	-2.28859	0.961	0.417192	0.488418	11.131	-3.81786	0.815	0.35381	0.311343	10.42	-6.07277	0.711	0.308662	0.286275	3005	6922	2.30349	2212	2294	1.03707	-0.549784	0.033	664.251	0.17	0.411765
3	10	hab abi	12	24.871	23.061	-0.102079	1.81	0.667204	0.781114	21.262	-0.135355	1.799	0.66315	0.583553	19.035	-0.186942	2.227	0.820919	0.76138	3005	8152	2.71281	2212	6927	3.13156	0.154358	0.045	44.6513	0.547	0.72
5	8	hab abi	17	26.612	24.293	-0.0810463	2.319	0.817192	0.956709	21.58	-0.129156	2.713	0.956034	0.841283	18.213	-0.213319	3.367	1.1865	1.10044	2971	8431	2.83777	2397	7876	3.28577	0.157874	0.053	88.53	0.728	0.696429
4	2	hab abi	8	24.135	22.088	-0.119578	2.047	0.803714	0.94093	20.527	-0.150475	1.561	0.612896	0.539331	18.205	-0.21361	2.322	0.911688	0.845565	2845	7246	2.54692	2398	6737	2.80942	0.103066	0.045	40.2492	0.555	0.735849
2	7	hab abi	1	22.737	20.568	-0.149597	2.169	0.638833	0.747899	18.305	-0.21002	2.263	0.666519	0.586518	15.506	-0.406103	2.799	0.824386	0.764595	2697	9157	3.39525	2157	8907	4.12935	0.216211	0.066	81.775	0.776	0.75
3	3	hab abi	18	20.673	18.8568	-0.192137	1.8162	0.799309	0.935773	16.267	-0.323076	2.5898	1.13977	1.00297	15.28	-0.438776	0.987	0.434378	0.402874	3005	6828	2.27221	2212	6441	2.91184	0.281502	0.048	66.4714	0.517	0.614035
1	7	hab abi	20	22.012	20.068	-0.160667	1.944	0.536508	0.628104	17.735	-0.232328	2.333	0.643864	0.566583	15.127	-0.463583	2.608	0.719759	0.667556	2953	10700	3.62343	2164	8956	4.13863	0.142185	0.061	84.8333	0.747	0.7
4	15	hab abi	6	21.337	19.964	-0.163079	1.373	0.524884	0.614496	18.73	-0.19599	1.234	0.471745	0.415123	16.867	-0.278128	1.863	0.712206	0.660551	2845	7442	2.61582	2398	6440	2.68557	0.0266663	0.031	46.275	0.367	0.605263
1	14	hab abi	7	17.538	16.43	-0.309441	1.108	0.426254	0.499027	15.237	-0.445515	1.193	0.458954	0.403866	14.055	-0.724081	1.182	0.454722	0.421742	2953	7676	2.59939	2164	5491	2.53743	-0.0238363	0.039	75.1429	0.425	0.828571
5	9	hab abi	4	18.019	16.653	-0.29259	1.366	0.450531	0.527449	15.275	-0.43955	1.378	0.454489	0.399938	13.567	-0.917931	1.708	0.563329	0.522472	2971	9008	3.03198	2397	7916	3.30246	0.089211	0.047	88.4714	0.477	0.847826
4	8	hab abi	15	17.728	16.209	-0.328226	1.519	0.704066	0.824269	15	-0.486027	1.209	0.560379	0.493118	13.562	-0.92026	1.438	0.666522	0.61818	2845	6138	2.15747	2398	5773	2.40742	0.115855	0.04	265.92	0.396	0.642857
5	5	hab abi	5	18.453	16.803	-0.282292	1.65	0.51144	0.598756	15.188	-0.453413	1.615	0.500591	0.440506	13.221	-1.099	1.967	0.609698	0.565478	2971	9585	3.22619	2397	8209	3.4247	0.0615312	0.046	259.1	0.541	0.673469
4	10	hab abi	9	14.569	13.408	-0.995946	1.161	0.398678	0.466743	12.558	-1.58974	0.85	0.291883	0.256849	11.557	-2.91236	1.001	0.343735	0.318805	2845	8285	2.91213	2398	5639	2.35154	-0.1925	0.053	244.249	0.377	0.638889
1	11	hab habi	10	14.819	13.688	-0.863869	1.131	0.340037	0.39809	12.665	-1.49486	1.023	0.307567	0.27065	11.858	-2.41545	0.807	0.242626	0.225029	2953	9822	3.32611	2164	5925	2.73799	-0.17682	0.063	158.58	0.534	0.619048
3	14	hab habi	11	14.129	12.878	-1.32537	1.251	0.330252	0.386635	11.87	-2.39769	1.008	0.266102	0.234162	10.935	-4.33301	0.935	0.246831	0.228929	3005	11383	3.78802	2212	5345	2.41637	-0.362103	0.059	370.822	0.473	0.659574
2	5	Ler	11	24.951	23.665	-0.0916366	1.286	0.865571	1.01335	22.109	-0.11919	1.556	1.0473	0.921595	20.186	-0.15798	1.923	1.29432	1.20044	2697	4007	1.48572	2157	3988	1.84886	0.244419	0.019	137.08	0.285	0.76
3	9	Ler	5	25.596	23.701	-0.0910227	1.895	0.788272	0.922851	21.72	-0.12648	1.981	0.824046	0.725137	19.085	-0.185527	2.635	1.09609	1.0166	3005	7224	2.40399	2212	5575	2.52034	0.0483987	0.033	105.2	0.445	0.703704
2	10	Ler	12	26.435	24.163	-0.0832185	2.272	0.866212	1.0141	21.605	-0.128676	2.558	0.975251	0.858193	18.472	-0.204284	3.133	1.19447	1.10784	2697	7074	2.62291	2157	7028	3.25823	0.242217	0.044	130.48	0.562	0.811321
4	9	Ler	9	21.911	20.638	-0.148108	1.273	0.970961	1.13673	19.496	-0.174515	1.142	0.871043	0.766493	17.922	-0.224485	1.574	1.20054	1.11347	2845	3730	1.31107	2398	3597	1.5	0.144102	0.017	131.857	0.202	0.592593
4	1	Ler	1	20.481	18.607	-0.199863	1.874	1.04274	1.22076	17.127	-0.262476	1.48	0.823509	0.724664	15.069	-0.473614	2.058	1.14512	1.06207	2845	5113	1.79719	2398	5263	2.19475	0.221211	0.03	271.7	0.383	0.764706
2	2	Ler	4	21.256	19.264	-0.180602	1.992	1.03755	1.21469	17.073	-0.26557	2.191	1.1412	1.00422	14.505	-0.592769	2.568	1.33756	1.24055	2697	5178	1.91991	2157	4830	2.23922	0.166315	0.034	188.34	0.412	0.625
5	3	Ler	6	17.245	15.645	-0.388094	1.6	0.883405	1.03423	13.939	-0.764663	1.706	0.94193	0.828872	12.261	-1.89249	1.678	0.926471	0.859275	2971	5381	1.81117	2397	4891	2.04047	0.126599	0.036	687.667	0.321	0.763158
2	4	Ler	15	15.91	13.666	-0.873378	2.244	1.02979	1.2056	12.604	-1.5481	1.062	0.48736	0.428863	11.656	-2.73742	0.948	0.435044	0.403491	2697	5877	2.17909	2157	4077	1.89013	-0.132607	0.042	388.686	0.386	0.74359
2	13	Ler	7	14.157	13.101	-1.1723	1.056	0.553338	0.647808	12.123	-2.05554	0.978	0.512467	0.450956	11.298	-3.43083	0.825	0.432296	0.400942	2697	5147	1.90842	2157	3067	1.42188	-0.254941	0.029	558.644	0.218	0.666667
3	5	Ler	21	24.802	23.283	-0.0982085	1.519	0.862546	1.00981	21.635	-0.128101	1.648	0.935797	0.823475	19.605	-0.171758	2.03	1.15271	1.06911	3005	5292	1.76106	2212	4531	2.04837	0.163144	0.025	80.2857	0.281	0.705882
5	10	Ler	2	21.227	20.657	-0.147706	0.57	1.13885	1.33328	20.024	-0.161683	0.633	1.26472	1.11292	19.181	-0.18286	0.843	1.6843	1.56214	2971	1487	0.500505	2397	1485	0.619524	0.237799	0.006	136.067	0.071	0.666667
2	9	Ler	22	25.141	22.637	-0.109588	2.504	0.997826	1.16818	19.78	-0.167455	2.857	1.13849	1.00184	17.5623	-0.24011	2.2177	0.883738	0.819642	2697	6768	2.50945	2157	5591	2.59203	0.032904	0.032	238.9	0.402	0.66
4	16	Ler	16	17.72	17.009	-0.269339	0.711			16.89	-0.276663	0.119	0.823735	0.724863	16.72	-0.287894	0.17	1.17676	1.09142	2845	411	0.144464	2398	353	0.147206	0.0189807	0.003	388.933	0.016	0.333333
5	12	Ler	17	19.391	18.028	-0.22028	1.363	0.944153	1.10535	17.05	-0.266911	0.978	0.677463	0.596148	16.58	-0.297893	0.47	0.32557	0.301957	2971	4289	1.44362	2397	3657	1.52566	0.0568261	0.021	242.4	0.249	0.675
5	6	Ler	23	20.976	19.095	-0.185246	1.881	0.872923	1.02195	16.92	-0.274777	2.175	1.00936	0.888209	15.5326	-0.402541	1.3874	0.643856	0.597158	2971	6402	2.15483	2397	7368	3.07384	0.426489	0.048	249.314	0.528	0.65
1	9	Ler	14	18.805	17.452	-0.245381	1.353	0.69425	0.812777	16.001	-0.34811	1.451	0.744536	0.65517	14.539	-0.584315	1.462	0.75018	0.695771	2953	5755	1.94887	2164	4633	2.14094	0.0985584	0.027	224.3	0.299	0.591837
1	12	Ler	19	15.575	14.302	-0.647286	1.273	0.655593	0.76752	13.103	-1.17103	1.199	0.617483	0.543368	12.152	-2.01998	0.951	0.489763	0.454242	2953	5734	1.94175	2164	4367	2.01802	0.0392779	0.041	380.6	0.311	0.6
3	8	Ler	10	15.879	14.194	-0.679348	1.685	0.789187	0.923923	12.878	-1.32537	1.316	0.616362	0.542381	11.726	-2.62074	1.152	0.539551	0.500418	3005	6416	2.13511	2212	5760	2.60398	0.2196	0.046	752.022	0.396	0.595238
2	14	Ler	24	17.612	15.418	-0.418299	2.194	0.786341	0.920591	13.304	-1.05166	2.114	0.757669	0.666727	11.671	-2.71194	1.633	0.585276	0.542827	2697	7525	2.79014	2157	6435	2.98331	0.0692342	0.041	295.675	0.46	0.77193
3	7	Ler	25	15.033	13.804	-0.815969	1.229	0.741744	0.86838	12.641	-1.51554	1.163	0.701911	0.617662	11.533	-2.9566	1.108	0.668717	0.620216	3005	4979	1.65691	2212	3584	1.62025	-0.0221208	0.021	357.286	0.213	0.575
3	2	Ler	26	12.701	11.505	-3.00915	1.196	0.547029	0.640422	10.6	-5.39294	0.905	0.413931	0.364247	9.839	-8.94878	0.761	0.348068	0.322823	3005	6570	2.18636	2212	3003	1.35759	-0.37906	0.036	723.4	0.259	0.622222
